# Supplementary material for: Nurses’ Perspectives on the Non-Pharmacological Management of Oral Mucositis in Onco-Hematological Care: A Qualitative Content Analysis
Source: Nurs Rep. 2026 Mar 17;16(3):100. doi: 10.3390/nursrep16030100 (PMC13029019; doi:10.3390/nursrep16030100)
Supplement: Supplementary file 1 [file nursrep-16-00100-s001.zip]

Archive with 1 entries (1 files):
- nursrep-4161354-supplementary.pdf
